# Supplementary material for: Access to treatment before and after Medicare coverage of opioid treatment programs
Source: Health Aff Sch. 2024 Jun 6;2(6):qxae076. doi: 10.1093/haschl/qxae076 (PMC11210307; doi:10.1093/haschl/qxae076)
Supplement: qxae076_Supplementary_Data [file qxae076_supplementary_data.zip]

Archive with 3 entries (3 files):
- Disclosure Form.docx
- Figure Data.docx
- Medicare OTP Supplement_May16.docx
